# Supplementary material for: Designing drug shops for young women in Tanzania: applying human-centred design to facilitate access to HIV self-testing and contraception
Source: Health Policy Plan. 2021 Jul 27;36(10):1562–73. doi: 10.1093/heapol/czab084 (PMC8597958; doi:10.1093/heapol/czab084)
Supplement: czab084_Supp [file czab084_supp.zip]

Archive with 1 entries (1 files):
- Supplementary Appendix - HPP.docx
